# Supplementary material for: A complete map of potential pathogenicity markers of avian influenza virus subtype H5 predicted from 11 expressed proteins
Source: BMC Microbiol. 2015 Jun 26;15:128. doi: 10.1186/s12866-015-0465-x (PMC4482282; doi:10.1186/s12866-015-0465-x)
Supplement: Additional file 2: — Spreadsheet that contains the MCFS output for all the proteins. [file 12866_2015_465_MOESM2_ESM.xlsx]

## Sheet: HA
position	attribute	RI_norm	P_value
1	P108 (HA1)	0.842951	<2.7E-297
2	P208 (HA2)	0.828932	<2.7E-297
3	P209 (HA1)	0.784367	<2.7E-297
4	P68 (HA2)	0.662254	<2.7E-297
5	P43 (HA1)	0.595391	<2.7E-297
6	P48 (HA2)	0.594094	<2.7E-297
7	P217 (HA1)	0.570853	<2.7E-297
8	P119 (HA1)	0.565114	<2.7E-297
9	P198 (HA1)	0.552476	<2.7E-297
10	P107 (HA1)	0.539741	<2.7E-297
11	P88 (HA1)	0.535483	<2.7E-297
12	P320 (HA1)	0.51469	<2.7E-297
13	P83 (HA1)	0.453533	<2.7E-297
14	P309 (HA1)	0.44451	<2.7E-297
15	P126 (HA1)	0.406758	<2.7E-297
16	P138 (HA1)	0.339289	<2.7E-297
17	P212 (HA1)	0.325621	<2.7E-297
18	P45 (HA1)	0.294292	<2.7E-297
19	P169 (HA2)	0.28048	<2.7E-297
20	P124 (HA1)	0.222956	<2.7E-297
21	P86 (HA1)	0.16266	<2.7E-297
22	P71 (HA1)	0.153963	<2.7E-297
23	P294 (HA1)	0.134984	<2.7E-297
24	P263 (HA1)	0.127103	<2.7E-297
25	P174 (HA2)	0.12163	<2.7E-297
26	P6 (SP)	0.119916	<2.7E-297
27	P7 (SP)	0.118782	<2.7E-297
28	P36 (HA1)	0.118176	<2.7E-297
29	P268 (HA1)	0.118167	<2.7E-297
30	P105 (HA1)	0.117644	<2.7E-297
31	P189 (HA1)	0.10752	<2.7E-297
32	P282 (HA1)	0.101888	<2.7E-297
33	P16 (SP)	0.101469	<2.7E-297
34	P275 (HA1)	0.0858396	<2.7E-297
35	P181 (HA2)	0.0826508	<2.7E-297
36	P94 (HA1)	0.0823934	<2.7E-297
37	P3 (SP)	0.0804198	<2.7E-297
38	P195 (HA1)	0.0695211	<2.7E-297
39	P169 (HA1)	0.0671563	<2.7E-297
40	P156 (HA1)	0.065202	<2.7E-297
41	P194 (HA1)	0.0619422	<2.7E-297
42	P240 (HA1)	0.0599205	<2.7E-297
43	P210 (HA1)	0.0595344	<2.7E-297
44	P140 (HA1)	0.0586854	3.06353e-141
45	P203 (HA2)	0.0572663	<2.7E-297
46	P155 (HA1)	0.0543335	<2.7E-297
47	P163 (HA1)	0.0537703	<2.7E-297
48	P129 (HA1)	0.0503265	<2.7E-297
49	P252 (HA1)	0.0459095	<2.7E-297
50	P166 (HA2)	0.0455663	<2.7E-297
51	P48 (HA1)	0.0450356	<2.7E-297
52	P175 (HA1)	0.0409884	<2.7E-297
53	P13 (SP)	0.0374751	2.99618e-136
54	P162 (HA1)	0.0330203	3.41933e-134
55	P146 (HA2)	0.0329415	<2.7E-297
56	P141 (HA1)	0.0306191	2.05766e-274
57	P143 (HA2)	0.0301928	<2.7E-297
58	P174 (HA1)	0.0264239	<2.7E-297
59	P269 (HA1)	0.0246305	<2.7E-297
60	P53 (HA1)	0.0246102	<2.7E-297
61	P184 (HA1)	0.0212391	2.80374e-186
62	P310 (HA1)	0.0209904	<2.7E-297
63	P266 (HA1)	0.0205513	<2.7E-297
64	P234 (HA1)	0.0185329	9.55076e-100
65	P11 (SP)	0.0182641	3.86497e-25
66	P84 (HA1)	0.0160936	2.31493e-27
67	P183 (HA2)	0.0160077	3.06783e-33
68	P110 (HA2)	0.0155489	6.41995e-247
69	P10 (SP)	0.0131858	1.55266e-07
70	P74 (HA1)	0.0129499	9.80359e-174
71	P200 (HA1)	0.0125642	3.719e-79
72	P8 (SP)	0.0123054	7.68148e-40
73	P317 (HA1)	0.0123004	1.54016e-96
74	P154 (HA1)	0.0118184	1.98027e-11
75	P2 (HA1)	0.0114685	2.70779e-30
76	P96 (HA1)	0.0112498	3.38667e-32
77	P261 (HA1)	0.0109029	1.75461e-05
78	P133 (HA1)	0.00916033	2.44049e-22
79	P207 (HA2)	0.00905532	1.57314e-14
80	P227 (HA1)	0.00900959	4.24702e-10
81	P153 (HA2)	0.00871329	1.34232e-24
82	P244 (HA1)	0.00850524	1.07147e-22

## Sheet: NA
position	attribute	RI_norm	P_value
1	P193	0.575498	<2.7E-297
2	P423	0.552304	<2.7E-297
3	P133	0.529854	<2.7E-297
4	P180	0.52949	<2.7E-297
5	P233	0.511103	<2.7E-297
6	P175	0.509372	<2.7E-297
7	P182	0.506059	<2.7E-297
8	P305	0.488016	<2.7E-297
9	P121	0.483426	<2.7E-297
10	P464	0.385118	<2.7E-297
11	P246	0.372234	<2.7E-297
12	P444	0.370083	<2.7E-297
13	P441	0.333313	<2.7E-297
14	P454	0.323325	<2.7E-297
15	P122	0.262301	<2.7E-297
16	P456	0.25737	<2.7E-297
17	P99	0.248813	<2.7E-297
18	P369	0.247843	<2.7E-297
19	P443	0.245086	<2.7E-297
20	P379	0.240171	<2.7E-297
21	P253	0.234011	<2.7E-297
22	P117	0.223919	<2.7E-297
23	P239	0.222209	<2.7E-297
24	P149	0.217909	<2.7E-297
25	P418	0.214148	<2.7E-297
26	P259	0.211672	<2.7E-297
27	P287	0.20188	<2.7E-297
28	P434	0.187282	<2.7E-297
29	P97	0.174904	<2.7E-297
30	P187	0.173579	<2.7E-297
31	P170	0.155364	<2.7E-297
32	P192	0.154185	<2.7E-297
33	P359	0.152764	<2.7E-297
34	P288	0.148254	<2.7E-297
35	P76	0.145252	<2.7E-297
36	P195	0.142419	<2.7E-297
37	P155	0.139481	<2.7E-297
38	P108	0.137347	<2.7E-297
39	P400	0.135717	<2.7E-297
40	P43	0.134617	2.06619e-270
41	P23	0.120597	<2.7E-297
42	P90	0.119348	<2.7E-297
43	P169	0.11388	<2.7E-297
44	P468	0.110635	<2.7E-297
45	P413	0.108551	<2.7E-297
46	P214	0.10393	<2.7E-297
47	P251	0.103494	<2.7E-297
48	P467	0.103383	<2.7E-297
49	P82	0.102579	9.92994e-137
50	P296	0.0965913	<2.7E-297
51	P273	0.0957266	<2.7E-297
52	P41	0.0819491	4.86219e-90
53	P285	0.0782339	<2.7E-297
54	P347	0.0755622	1.38556e-158
55	P110	0.0733687	<2.7E-297
56	P463	0.0650306	<2.7E-297
57	P105	0.0634497	<2.7E-297
58	P73	0.0607381	2.98496e-133
59	P240	0.0597963	<2.7E-297
60	P20	0.0585673	9.90928e-187
61	P159	0.047816	<2.7E-297
62	P24	0.0469446	<2.7E-297
63	P42	0.0462881	3.27264e-68
64	P394	0.0457245	<2.7E-297
65	P81	0.0457147	2.65413e-22
66	P401	0.0431578	8.3237e-163
67	P45	0.0428624	9.85783e-42
68	P39	0.0410152	2.78153e-35
69	P362	0.0391741	<2.7E-297
70	P191	0.0376994	1.7861e-70
71	P74	0.037555	1.00347e-65
72	P450	0.037413	1.26322e-151
73	P84	0.0368507	8.67926e-48
74	P139	0.0367652	<2.7E-297
75	P325	0.0364274	1.19382e-123
76	P270	0.0354154	<2.7E-297
77	P386	0.0350044	3.44294e-161
78	P255	0.0345468	<2.7E-297
79	P88	0.0321526	7.18222e-64
80	P202	0.0272369	<2.7E-297
81	P38	0.0262357	3.02865e-08
82	P366	0.0258549	1.25355e-160
83	P261	0.0241554	8.19588e-28
84	P275	0.023114	4.11731e-250
85	P342	0.0229713	1.39294e-18
86	P150	0.0226498	<2.7E-297
87	P89	0.0217654	<2.7E-297
88	P262	0.0215663	1.15207e-84
89	P257	0.0212212	3.73083e-11
90	P231	0.0210617	1.53798e-156
91	P449	0.0206667	<2.7E-297
92	P314	0.0200128	2.08152e-70
93	P312	0.0193545	<2.7E-297
94	P437	0.0190967	1.60611e-30
95	P75	0.0179586	1.71596e-11
96	P269	0.0179391	2.90563e-25
97	P412	0.0178285	4.23005e-99
98	P374	0.0177858	<2.7E-297
99	P115	0.0172074	<2.7E-297
100	P272	0.0169427	<2.7E-297
101	P317	0.0159211	1.06362e-75
102	P174	0.0150252	<2.7E-297
103	P176	0.0143158	1.30386e-17
104	P378	0.0139492	8.30648e-49
105	P245	0.0133031	<2.7E-297
106	P142	0.0132912	<2.7E-297
107	P14	0.0132806	<2.7E-297
108	P267	0.0131456	2.90888e-75
109	P114	0.0123758	<2.7E-297
110	P172	0.0118154	8.78676e-45
111	P148	0.011347	4.10756e-51
112	P100	0.0104108	1.37104e-06
113	P465	0.0102546	<2.7E-297
114	P321	0.0102067	2.92191e-12

## Sheet: M1
position	attribute	RI_norm	P_value
1	P232	0.716738	<2.7E-297
2	P166	0.702501	<2.7E-297
3	P224	0.524571	<2.7E-297
4	P101	0.463735	<2.7E-297
5	P207	0.40083	<2.7E-297
6	P27	0.291453	<2.7E-297
7	P168	0.274623	<2.7E-297
8	P230	0.248171	<2.7E-297
9	P15	0.231878	2.34815e-225
10	P59	0.068038	4.28613e-15
11	P121	0.0566459	5.64491e-28
12	P205	0.0491371	2.46325e-15
13	P167	0.0412506	5.63709e-10
14	P234	0.0247209	0.00240685
15	P117	0.0245399	7.99635e-06
16	P41	0.0231411	5.17845e-05

## Sheet: M2
position	attribute	RI_norm	P_value
1	P14	0.565761	<2.7E-297
2	P28	0.403712	1.74627e-238
3	P18	0.323784	<2.7E-297
4	P66	0.220024	1.44509e-60
5	P27	0.131867	3.85364e-34
6	P31	0.0989176	4.0584e-61
7	P64	0.0791277	6.19386e-19
8	P82	0.0721408	8.0411e-22
9	P89	0.0514614	0.00432302
10	P68	0.0512794	0.00196931
11	P13	0.0477427	0.0162538
12	P50	0.0389692	3.89259e-06
13	P26	0.036601	1.78137e-11
14	P11	0.0320231	0.00076288
15	P85	0.028078	6.7064e-33
16	P43	0.0264454	2.49014e-17
17	P10	0.0229108	0.0259286
18	P55	0.0227425	2.0016e-06

## Sheet: NS1
position	attribute	RI_norm	P_value
1	P212	0.550152	<2.7E-297
2	P122	0.541357	<2.7E-297
3	P207	0.534264	<2.7E-297
4	P48	0.513617	<2.7E-297
5	P166	0.446586	<2.7E-297
6	P202	0.332411	<2.7E-297
7	P113	0.313611	<2.7E-297
8	P193	0.301761	<2.7E-297
9	P93	0.205111	<2.7E-297
10	P161	0.161339	<2.7E-297
11	P27	0.151335	<2.7E-297
12	P14	0.115701	<2.7E-297
13	P28	0.112107	<2.7E-297
14	P112	0.109974	<2.7E-297
15	P153	0.109758	<2.7E-297
16	P206	0.104776	<2.7E-297
17	P96	0.0959879	2.09736e-134
18	P140	0.0951917	<2.7E-297
19	P26	0.0942847	<2.7E-297
20	P42	0.0935745	<2.7E-297
21	P186	0.0908342	<2.7E-297
22	P141	0.0890256	<2.7E-297
23	P148	0.088743	8.62301e-133
24	P23	0.0887397	<2.7E-297
25	P33	0.087022	<2.7E-297
26	P187	0.0842333	<2.7E-297
27	P54	0.0817193	<2.7E-297
28	P18	0.0807476	<2.7E-297
29	P85	0.0737288	<2.7E-297
30	P67	0.0730065	8.71802e-219
31	P21	0.0726602	<2.7E-297
32	P24	0.0710469	<2.7E-297
33	P165	0.0707978	<2.7E-297
34	P63	0.0705281	5.46306e-81
35	P201	0.0647201	3.20592e-14
36	P192	0.064555	8.23505e-42
37	P89	0.0583747	<2.7E-297
38	P109	0.0561279	3.05809e-65
39	P6	0.0530349	<2.7E-297
40	P71	0.0510528	2.07259e-77
41	P25	0.0453131	2.28488e-304
42	P135	0.0442228	2.27212e-222
43	P79	0.0413362	9.7913e-33
44	P103	0.0355739	<2.7E-297
45	P56	0.0351186	9.1912e-30
46	P106	0.0330542	1.98209e-17
47	P70	0.0317445	6.17028e-13
48	P98	0.0314692	3.01003e-18
49	P82	0.0302967	3.59637e-15
50	P74	0.0297953	6.92045e-15
51	P111	0.0291851	1.16536e-05
52	P158	0.0290641	6.90855e-19
53	P44	0.0284914	1.68916e-18
54	P22	0.0284524	4.95945e-66
55	P59	0.0273319	1.55259e-05
56	P90	0.0266987	2.81792e-35
57	P7	0.0264995	2.14078e-165
58	P189	0.0260206	0.000324505
59	P221	0.0248931	3.18159e-09
60	P76	0.024537	0.000133795
61	P107	0.0243354	0.00115436
62	P216	0.0214007	1.46806e-10
63	P60	0.0209256	1.01215e-08
64	P132	0.0203037	3.12075e-09
65	P208	0.0193242	7.57576e-05
66	P81	0.0191851	0.00564382
67	P220	0.0180025	1.30267e-13
68	P199	0.017851	9.17369e-05
69	P55	0.0152405	0.00101388
70	P73	0.0139192	1.57758e-12
71	P200	0.0138229	0.0378031

## Sheet: NS2
position	attribute	RI_norm	P_value
1	P22	0.613388	<2.7E-297
2	P60	0.584255	<2.7E-297
3	P55	0.513292	<2.7E-297
4	P14	0.447677	2.53562e-165
5	P115	0.332185	<2.7E-297
6	P89	0.205099	8.78253e-101
7	P86	0.166177	1.2399e-125
8	P83	0.162089	1.48753e-80
9	P81	0.159746	2.60971e-255
10	P100	0.157497	9.03421e-207
11	P88	0.149159	1.79723e-70
12	P63	0.133055	9.66345e-147
13	P40	0.128744	2.10841e-44
14	P36	0.122147	1.50574e-89
15	P68	0.118222	7.65637e-131
16	P48	0.109887	8.16658e-29
17	P64	0.107477	9.56874e-28
18	P6	0.107439	1.32521e-103
19	P111	0.104936	3.71548e-73
20	P85	0.0998266	2.6534e-65
21	P7	0.0996927	2.1637e-33
22	P37	0.0975354	1.34084e-35
23	P26	0.0848998	2.14365e-26
24	P49	0.050066	5.59191e-05
25	P67	0.0389957	0.00256609

## Sheet: PB2
position	attribute	RI_norm	P_value
1	P64	0.500953	<2.7E-297
2	P340	0.390689	<2.7E-297
3	P339	0.367442	<2.7E-297
4	P478	0.304995	<2.7E-297
5	P368	0.192592	<2.7E-297
6	P108	0.188453	<2.7E-297
7	P390	0.180525	<2.7E-297
8	P147	0.147966	<2.7E-297
9	P451	0.0812947	<2.7E-297
10	P105	0.0625655	1.25666e-78
11	P473	0.0608748	1.26579e-171
12	P627	0.0572681	<2.7E-297
13	P65	0.0418153	2.4008e-163
14	P649	0.0370116	2.06566e-175
15	P590	0.0344209	1.22875e-39
16	P175	0.0295958	2.58722e-68
17	P106	0.02818	1.49237e-37
18	P684	0.0274853	2.33404e-68
19	P483	0.0258871	2.57442e-84
20	P759	0.0252347	4.97341e-15
21	P711	0.0250792	2.9147e-46
22	P588	0.0249057	4.88436e-100
23	P249	0.0244985	7.45323e-10
24	P67	0.0238105	1.13235e-124
25	P430	0.0232801	3.66637e-297
26	P494	0.022863	1.88756e-57
27	P559	0.0189358	1.74773e-05
28	P317	0.0181205	9.91286e-10
29	P221	0.0167674	7.39165e-09
30	P344	0.01655	1.6311e-27
31	P309	0.0163844	7.1552e-10
32	P688	0.0162035	6.5937e-18
33	P288	0.0157608	1.00892e-24
34	P508	0.0155313	3.69209e-08
35	P93	0.0153888	1.20887e-49
36	P463	0.0153057	1.21279e-09
37	P338	0.0151954	3.77752e-08
38	P109	0.0141295	8.39034e-05
39	P292	0.0139713	2.0068e-06
40	P255	0.0138949	1.05183e-08
41	P727	0.0134718	1.37363e-12
42	P184	0.0127006	0.00106468
43	P327	0.0122891	3.6212e-23
44	P81	0.0121834	0.00539935
45	P570	0.0120701	1.08848e-05
46	P231	0.0111345	1.24832e-20
47	P62	0.0105215	2.29014e-26
48	P336	0.0104105	7.56575e-09
49	P699	0.0102535	0.00360518
50	P404	0.0101313	3.29512e-16
51	P622	0.0100445	6.64736e-31
52	P89	0.00999867	5.92933e-13
53	P477	0.00940969	2.35949e-15
54	P357	0.00903722	4.59057e-15
55	P606	0.00869275	0.000131532
56	P495	0.00844535	0.0015522
57	P579	0.00842557	6.63002e-09
58	P395	0.0082084	6.59619e-08
59	P522	0.00810731	0.00110959
60	P534	0.00798968	2.86669e-05
61	P584	0.00786854	6.58974e-12
62	P191	0.00737833	0.0146605

## Sheet: PB1-F2
position	attribute	RI_norm	P_value
1	P57	0.602154	<2.7E-297
2	P48	0.553116	<2.7E-297
3	P50	0.423508	<2.7E-297
4	P4	0.377412	<2.7E-297
5	P37	0.270918	<2.7E-297
6	P16	0.261564	<2.7E-297
7	P23	0.177146	2.40779e-73
8	P45	0.130545	3.524e-149
9	P89	0.129847	<2.7E-297
10	P35	0.125619	1.0963e-262
11	P55	0.123566	1.23278e-247
12	P66	0.112077	1.06292e-114
13	P84	0.111026	<2.7E-297
14	P58	0.1105	1.91143e-173
15	P49	0.0899534	3.89202e-120
16	P3	0.0876386	3.05813e-51
17	P18	0.0826245	<2.7E-297
18	P42	0.0784426	5.75897e-132
19	P75	0.0700148	6.77517e-69
20	P70	0.0584534	3.2375e-25
21	P33	0.0564173	2.23598e-09
22	P56	0.0539586	3.00594e-199
23	P46	0.0535922	2.29479e-46
24	P29	0.0533797	3.62982e-57
25	P74	0.0499885	7.41418e-22
26	P12	0.0496149	1.06915e-106
27	P54	0.0453346	9.07676e-56
28	P20	0.0439535	1.88997e-155
29	P78	0.0424149	8.34287e-23
30	P2	0.0368217	9.8739e-16
31	P43	0.0359897	9.3776e-06
32	P31	0.0344609	7.53522e-12
33	P11	0.0317804	4.00183e-10
34	P52	0.0301385	9.82281e-07
35	P83	0.0297666	0.000196897
36	P60	0.0291333	1.53089e-10
37	P90	0.0290386	2.54084e-30
38	P28	0.0280287	0.000239006
39	P13	0.0275593	1.92471e-28
40	P14	0.0233854	9.26355e-10

## Sheet: PB1
position	attribute	RI_norm	P_value
1	P113	0.632411	<2.7E-297
2	P149	0.550194	<2.7E-297
3	P14	0.513088	<2.7E-297
4	P384	0.462149	<2.7E-297
5	P386	0.245254	<2.7E-297
6	P375	0.126364	<2.7E-297
7	P59	0.0979705	<2.7E-297
8	P644	0.0976364	<2.7E-297
9	P756	0.093237	<2.7E-297
10	P215	0.0872466	<2.7E-297
11	P353	0.0827751	<2.7E-297
12	P182	0.0323997	1.22199e-46
13	P54	0.0290643	1.52404e-53
14	P654	0.0288328	6.49123e-13
15	P609	0.0285006	2.73562e-57
16	P694	0.0281748	9.71041e-28
17	P610	0.0242587	1.21072e-102
18	P177	0.023638	3.97024e-34
19	P104	0.0209162	2.82466e-133
20	P387	0.0199031	5.91024e-14
21	P64	0.018287	4.50006e-16
22	P592	0.0173796	1.93898e-30
23	P97	0.0167957	7.31552e-17
24	P754	0.0147902	2.9802e-09
25	P430	0.0144641	1.56442e-15
26	P75	0.0144365	2.35964e-10
27	P451	0.0141984	2.47358e-12
28	P383	0.0134473	2.54488e-07
29	P77	0.0133981	3.09012e-07
30	P400	0.0132973	9.28487e-24
31	P527	0.0130865	1.75765e-13
32	P57	0.0112189	3.04994e-08
33	P635	0.0109236	4.86491e-18
34	P154	0.0104695	0.000681108
35	P587	0.0104529	1.04418e-13
36	P638	0.0103171	1.84817e-33
37	P331	0.00994761	1.15216e-05
38	P216	0.00930433	0.00654207
39	P328	0.00925969	2.45472e-06
40	P618	0.00913301	0.00507403
41	P205	0.0089851	4.6755e-05
42	P158	0.00861709	1.05789e-05
43	P76	0.00853774	0.0165651
44	P52	0.00828101	8.4741e-06

## Sheet: PA
position	attribute	RI_norm	P_value
1	P129	0.321499	0
2	P58	0.318463	0
3	P204	0.267981	0
4	P712	0.211734	0
5	P669	0.205203	0
6	P554	0.196918	0
7	P261	0.173295	0
8	P404	0.133468	0
9	P348	0.126339	0
10	P337	0.12109	0
11	P631	0.11932	0
12	P400	0.115665	1.37719e-278
13	P653	0.102089	0
14	P367	0.0893326	0
15	P61	0.0841603	3.00569e-171
16	P614	0.0839265	<2.7E-297
17	P27	0.0812824	4.76741e-111
18	P388	0.072068	1.14656e-235
19	P323	0.0695616	5.00334e-204
20	P269	0.0693833	<2.7E-297
21	P626	0.0658752	<2.7E-297
22	P272	0.0602177	1.25467e-60
23	P13	0.0418661	1.0021e-69
24	P237	0.0417867	1.29209e-65
25	P391	0.0339049	1.98212e-50
26	P352	0.0320192	1.13604e-91
27	P545	0.0300385	<2.7E-297
28	P63	0.0284841	1.603e-45
29	P101	0.0282986	2.28346e-19
30	P322	0.0260179	1.95576e-27
31	P364	0.0257172	7.08888e-100
32	P544	0.024637	4.45435e-36
33	P91	0.0236717	9.9509e-27
34	P231	0.0229159	1.15911e-18
35	P142	0.0228098	8.76524e-30
36	P353	0.0216401	1.6899e-27
37	P259	0.0206028	5.61315e-52
38	P350	0.0197932	1.53756e-16
39	P118	0.0195094	5.8923e-14
40	P20	0.017478	3.43452e-41
41	P716	0.0171682	1.14648e-12
42	P241	0.0164892	1.43108e-13
43	P432	0.0163532	4.36547e-17
44	P401	0.0134976	6.9355e-29
45	P263	0.0133721	0.0176223
46	P176	0.0131133	1.92108e-80
47	P343	0.0130643	0.000352634
48	P250	0.0117968	2.18033e-30
49	P105	0.011674	5.97337e-10
50	P287	0.011467	2.68173e-22
51	P618	0.0112863	0.00864649
52	P552	0.0109044	1.23541e-37
53	P664	0.0107257	7.703e-10
54	P465	0.010035	0.0102101
55	P361	0.00971342	1.28407e-32
56	P387	0.0094185	6.01443e-13
57	P628	0.00831172	0.00301212

[truncated: 1 more sheets: NP]
