# Supplementary material for: A complete map of potential pathogenicity markers of avian influenza virus subtype H5 predicted from 11 expressed proteins
Source: BMC Microbiol. 2015 Jun 26;15:128. doi: 10.1186/s12866-015-0465-x (PMC4482282; doi:10.1186/s12866-015-0465-x)
Supplement: Additional file 3: — Spreadsheet containing complete classifiers for all the proteins. [file 12866_2015_465_MOESM3_ESM.xlsx]

## Sheet: HA
	High Pathogenicity					Low Pathogenicity
	LHS of the Rule	Accuracy (%)	Support	Class-Specific-Coverage (%)		LHS of the Rule	Accuracy (%)	Support	Class-Specific-Coverage (%)
	IF P43(HA1)=D THEN virus=HP	0.998	1225	86		IF P43(HA1)=S THEN virus=LP	0.952	589	99
	IF P83(HA1)=A THEN virus=HP	1	807	57		IF P83(HA1)=D THEN virus=LP	0.946	571	95
	IF P71(HA1)=I THEN virus=HP	1	759	53		IF P107(HA1)=S THEN virus=LP	0.958	552	93
	IF P156(HA1)=T THEN virus=HP	0.99	609	42		IF P138(HA1)=N THEN virus=LP	0.927	536	88
	IF P129(HA1)=L THEN virus=HP	0.994	531	37		IF P309(HA1)=D THEN virus=LP	0.949	533	89
	IF P141(HA1)=P THEN virus=HP	0.975	447	31		IF P320(HA1)=V THEN virus=LP	0.957	532	90
	IF P184(HA1)=E THEN virus=HP	0.995	370	26		IF P195(HA1)=N THEN virus=LP	0.888	400	63
	IF P183(HA2)=I THEN virus=HP	0.962	364	25		IF P16(SP)=G THEN virus=LP	0.893	392	62
	IF P207(HA2)=F THEN virus=HP	0.979	287	20		IF P203(HA2)=I THEN virus=LP	0.824	380	55
	IF P133(HA1)=A THEN virus=HP	0.971	279	19		IF P6(SP)=I THEN virus=LP	0.975	354	61
	IF P203(HA2)=M THEN virus=HP	0.969	261	18		IF P7(SP)=A THEN virus=LP	0.98	352	61
	IF P138(HA1)=L THEN virus=HP	0.928	250	16		IF P3(SP)=R THEN virus=LP	0.941	341	57
	IF P212(HA1)=R THEN virus=HP	1	203	14		IF P240(HA1)=S THEN virus=LP	0.952	332	56
	IF P2(HA1)=H THEN virus=HP	1	174	12		IF P275(HA1)=D THEN virus=LP	0.973	300	52
	IF P43(HA1)=N THEN virus=HP	0.988	172	12		IF P282(HA1)=V THEN virus=LP	0.811	286	41
	IF P3(SP)=K AND P8(SP)=L AND P11(SP)=V AND P86(HA1)=A AND P94(HA1)=N AND P154(HA1)=D AND P174(HA1)=V AND P195(HA1)=T THEN virus=HP	0.994	154	11		IF P266(HA1)=R THEN virus=LP	0.808	286	41
	IF P3(SP)=K AND P7(SP)=L AND P8(SP)=L AND P11(SP)=V AND P16(SP)=S AND P45(HA1)=D AND P86(HA1)=A AND P154(HA1)=D AND P195(HA1)=T THEN virus=HP	0.993	150	10		IF P175(HA1)=I THEN virus=LP	0.987	234	41
	IF P7(SP)=L AND P8(SP)=L AND P11(SP)=V AND P16(SP)=S AND P36(HA1)=T AND P86(HA1)=A AND P94(HA1)=N AND P154(HA1)=D AND P183(HA2)=T THEN virus=HP	0.993	147	10		IF P234(HA1)=R THEN virus=LP	0.928	222	36
	IF P7(SP)=L AND P8(SP)=L AND P11(SP)=V AND P16(SP)=S AND P36(HA1)=T AND P45(HA1)=D AND P86(HA1)=A AND P154(HA1)=D AND P195(HA1)=T AND P143(HA2)=R THEN virus=HP	0.993	147	10		IF P268(HA1)=G THEN virus=LP	0.907	216	35
	IF P7(SP)=L AND P8(SP)=L AND P11(SP)=V AND P16(SP)=S AND P45(HA1)=D AND P86(HA1)=A AND P94(HA1)=N AND P154(HA1)=D AND P143(HA2)=R THEN virus=HP	0.993	146	10		IF P86(HA1)=I THEN virus=LP	0.922	167	27
	IF P7(SP)=L AND P8(SP)=L AND P11(SP)=V AND P16(SP)=S AND P36(HA1)=T AND P86(HA1)=A AND P94(HA1)=N AND P154(HA1)=D AND P174(HA1)=V AND P195(HA1)=T AND P143(HA2)=R THEN virus=HP	0.993	143	10		IF P282(HA1)=L THEN virus=LP	0.992	126	22
	IF P3(SP)=K AND P8(SP)=L AND P11(SP)=V AND P16(SP)=S AND P36(HA1)=T AND P86(HA1)=A AND P94(HA1)=N AND P154(HA1)=D AND P195(HA1)=T AND P183(HA2)=T THEN virus=HP	0.993	141	10		IF P96(HA1)=S THEN virus=LP	1	117	21
	IF P74(HA1)=S THEN virus=HP	0.993	140	10		IF P317(HA1)=P THEN virus=LP	0.922	90	15
	IF P7(SP)=L AND P8(SP)=L AND P11(SP)=V AND P36(HA1)=T AND P45(HA1)=D AND P154(HA1)=D AND P174(HA1)=V AND P195(HA1)=T AND P183(HA2)=T THEN virus=HP	0.993	139	10		IF P36(HA1)=A THEN virus=LP	0.741	81	11
	IF P3(SP)=K AND P7(SP)=L AND P8(SP)=L AND P11(SP)=V AND P16(SP)=S AND P36(HA1)=T AND P86(HA1)=A AND P94(HA1)=N AND P124(HA1)=D AND P154(HA1)=D THEN virus=HP	0.993	139	10		IF P13(SP)=V THEN virus=LP	0.904	73	12
	IF P8(SP)=L AND P11(SP)=V AND P16(SP)=S AND P36(HA1)=T AND P45(HA1)=D AND P94(HA1)=N AND P154(HA1)=D AND P174(HA1)=V AND P195(HA1)=T AND P143(HA2)=R THEN virus=HP	0.993	139	10		IF P110(HA2)=L THEN virus=LP	0.929	70	11
	IF P7(SP)=L AND P8(SP)=L AND P16(SP)=S AND P86(HA1)=A AND P124(HA1)=D AND P154(HA1)=D AND P195(HA1)=T AND P143(HA2)=R AND P183(HA2)=T THEN virus=HP	0.993	138	10		IF P320(HA1)=I THEN virus=LP	1	52	9
	IF P8(SP)=L AND P11(SP)=V AND P16(SP)=S AND P86(HA1)=A AND P94(HA1)=N AND P124(HA1)=D AND P154(HA1)=D AND P143(HA2)=R THEN virus=HP	0.993	138	10		IF P156(HA1)=V THEN virus=LP	0.942	52	9
	IF P7(SP)=L AND P8(SP)=L AND P11(SP)=V AND P45(HA1)=D AND P94(HA1)=N AND P154(HA1)=D AND P174(HA1)=V AND P195(HA1)=T AND P183(HA2)=T THEN virus=HP	0.993	138	10		IF P2(HA1)=R THEN virus=LP	0.961	51	9
	IF P7(SP)=L AND P8(SP)=L AND P11(SP)=V AND P16(SP)=S AND P45(HA1)=D AND P71(HA1)=L AND P94(HA1)=N AND P154(HA1)=D AND P174(HA1)=V AND P143(HA2)=R THEN virus=HP	0.993	137	10		IF P261(HA1)=N THEN virus=LP	1	37	7
	IF P3(SP)=K AND P7(SP)=L AND P8(SP)=L AND P11(SP)=V AND P16(SP)=S AND P86(HA1)=A AND P154(HA1)=D AND P174(HA1)=V AND P195(HA1)=T AND P183(HA2)=T THEN virus=HP	0.993	137	10		IF P261(HA1)=K THEN virus=LP	1	22	4
	IF P7(SP)=L AND P8(SP)=L AND P11(SP)=V AND P16(SP)=S AND P45(HA1)=D AND P71(HA1)=L AND P94(HA1)=N AND P154(HA1)=D AND P183(HA2)=T THEN virus=HP	0.993	135	9		IF P126(HA1)=N THEN virus=LP	0.824	34	5
	IF P3(SP)=K AND P8(SP)=L AND P11(SP)=V AND P16(SP)=S AND P36(HA1)=T AND P86(HA1)=A AND P94(HA1)=N AND P154(HA1)=D AND P143(HA2)=R AND P183(HA2)=T THEN virus=HP	0.993	135	9		IF P96(HA1)=D THEN virus=LP	0.862	29	4
	IF P8(SP)=L AND P11(SP)=V AND P16(SP)=S AND P45(HA1)=D AND P71(HA1)=L AND P154(HA1)=D AND P195(HA1)=T AND P183(HA2)=T THEN virus=HP	0.993	134	9		IF P240(HA1)=F THEN virus=LP	0.917	24	4
	IF P3(SP)=K AND P7(SP)=L AND P8(SP)=L AND P11(SP)=V AND P16(SP)=S AND P94(HA1)=N AND P124(HA1)=D AND P154(HA1)=D AND P174(HA1)=V AND P195(HA1)=T THEN virus=HP	0.993	134	9		IF P10(SP)=V THEN virus=LP	0.775	40	5
	IF P8(SP)=L AND P11(SP)=V AND P16(SP)=S AND P45(HA1)=D AND P124(HA1)=D AND P154(HA1)=D AND P174(HA1)=V AND P195(HA1)=T AND P143(HA2)=R THEN virus=HP	0.992	132	9		IF P83(HA1)=N THEN virus=LP	0.909	22	4
	IF P8(SP)=L AND P11(SP)=V AND P16(SP)=S AND P86(HA1)=A AND P124(HA1)=D AND P154(HA1)=D AND P174(HA1)=V AND P183(HA2)=T THEN virus=HP	0.992	132	9		IF P107(HA1)=N THEN virus=LP	1	16	3
	IF P8(SP)=L AND P11(SP)=V AND P16(SP)=S AND P36(HA1)=T AND P45(HA1)=D AND P86(HA1)=A AND P94(HA1)=N AND P154(HA1)=D AND P174(HA1)=V AND P195(HA1)=T AND P183(HA2)=T THEN virus=HP	0.992	132	9		IF P261(HA1)=G THEN virus=LP	1	14	2
	IF P8(SP)=L AND P11(SP)=V AND P16(SP)=S AND P36(HA1)=T AND P71(HA1)=L AND P86(HA1)=A AND P94(HA1)=N AND P124(HA1)=D AND P154(HA1)=D AND P195(HA1)=T THEN virus=HP	0.992	131	9		IF P36(HA1)=K THEN virus=LP	0.833	24	4
	IF P3(SP)=K AND P8(SP)=L AND P11(SP)=V AND P16(SP)=S AND P36(HA1)=T AND P71(HA1)=L AND P124(HA1)=D AND P154(HA1)=D AND P174(HA1)=V AND P195(HA1)=T THEN virus=HP	0.992	130	9		IF P105(HA1)=V THEN virus=LP	1	13	2
	IF P3(SP)=K AND P8(SP)=L AND P11(SP)=V AND P16(SP)=S AND P36(HA1)=T AND P124(HA1)=D AND P154(HA1)=D AND P174(HA1)=V AND P183(HA2)=T THEN virus=HP	0.992	129	9		IF P126(HA1)=Y THEN virus=LP	1	12	2
	IF P3(SP)=K AND P8(SP)=L AND P11(SP)=V AND P16(SP)=S AND P45(HA1)=D AND P86(HA1)=A AND P154(HA1)=D AND P195(HA1)=T AND P143(HA2)=R AND P183(HA2)=T THEN virus=HP	0.992	129	9		IF P189(HA1)=N THEN virus=LP	0.694	36	4
	IF P3(SP)=K AND P8(SP)=L AND P11(SP)=V AND P16(SP)=S AND P36(HA1)=T AND P45(HA1)=D AND P94(HA1)=N AND P154(HA1)=D AND P174(HA1)=V AND P195(HA1)=T AND P183(HA2)=T THEN virus=HP	0.992	129	9		IF P169(HA1)=I THEN virus=LP	1	11	2
	IF P3(SP)=K AND P7(SP)=L AND P8(SP)=L AND P11(SP)=V AND P16(SP)=S AND P154(HA1)=D AND P174(HA1)=V AND P195(HA1)=T AND P143(HA2)=R AND P183(HA2)=T THEN virus=HP	0.992	129	9		IF P154(HA1)=S THEN virus=LP	0.875	16	2
	IF P8(SP)=L AND P11(SP)=V AND P86(HA1)=A AND P94(HA1)=N AND P124(HA1)=D AND P154(HA1)=D AND P195(HA1)=T AND P143(HA2)=R AND P183(HA2)=T THEN virus=HP	0.992	128	9		IF P86(HA1)=S THEN virus=LP	0.667	33	4
	IF P8(SP)=L AND P11(SP)=V AND P16(SP)=S AND P36(HA1)=T AND P45(HA1)=D AND P94(HA1)=N AND P124(HA1)=D AND P154(HA1)=D AND P174(HA1)=V AND P143(HA2)=R THEN virus=HP	0.992	128	9		IF P36(HA1)=G THEN virus=LP	1	9	2
	IF P3(SP)=K AND P7(SP)=L AND P8(SP)=L AND P11(SP)=V AND P16(SP)=S AND P94(HA1)=N AND P124(HA1)=D AND P154(HA1)=D AND P174(HA1)=V AND P143(HA2)=R THEN virus=HP	0.992	128	9		IF P156(HA1)=E THEN virus=LP	1	8	1
	IF P3(SP)=K AND P8(SP)=L AND P11(SP)=V AND P16(SP)=S AND P36(HA1)=T AND P45(HA1)=D AND P154(HA1)=D AND P174(HA1)=V AND P143(HA2)=R AND P183(HA2)=T THEN virus=HP	0.992	128	9		IF P156(HA1)=A AND P210(HA1)=T THEN virus=LP	0.9	10	2
	IF P3(SP)=K AND P8(SP)=L AND P11(SP)=V AND P16(SP)=S AND P36(HA1)=T AND P94(HA1)=N AND P154(HA1)=D AND P174(HA1)=V AND P195(HA1)=T AND P143(HA2)=R AND P183(HA2)=T THEN virus=HP	0.992	128	9		IF P169(HA1)=M THEN virus=LP	1	7	1
	IF P3(SP)=K AND P8(SP)=L AND P11(SP)=V AND P45(HA1)=D AND P71(HA1)=L AND P86(HA1)=A AND P154(HA1)=D AND P174(HA1)=V AND P195(HA1)=T AND P183(HA2)=T THEN virus=HP	0.992	127	9		IF P88(HA1)=S THEN virus=LP	0.818	11	2
	IF P8(SP)=L AND P11(SP)=V AND P16(SP)=S AND P36(HA1)=T AND P71(HA1)=L AND P94(HA1)=N AND P124(HA1)=D AND P154(HA1)=D AND P174(HA1)=V AND P143(HA2)=R THEN virus=HP	0.992	127	9		IF P227(HA1)=T THEN virus=LP	1	6	1
	IF P8(SP)=L AND P11(SP)=V AND P16(SP)=S AND P94(HA1)=N AND P124(HA1)=D AND P154(HA1)=D AND P195(HA1)=T AND P143(HA2)=R AND P183(HA2)=T THEN virus=HP	0.992	126	9		IF P11(SP)=A THEN virus=LP	0.523	44	4
	IF P8(SP)=L AND P11(SP)=V AND P16(SP)=S AND P71(HA1)=L AND P124(HA1)=D AND P154(HA1)=D AND P195(HA1)=T AND P183(HA2)=T THEN virus=HP	0.992	126	9		IF P53(HA1)=G THEN virus=LP	1	5	1
	IF P3(SP)=K AND P8(SP)=L AND P11(SP)=V AND P16(SP)=S AND P36(HA1)=T AND P45(HA1)=D AND P94(HA1)=N AND P124(HA1)=D AND P154(HA1)=D AND P183(HA2)=T THEN virus=HP	0.992	125	9		IF P309(HA1)=E THEN virus=LP	1	5	1
	IF P3(SP)=K AND P8(SP)=L AND P11(SP)=V AND P36(HA1)=T AND P45(HA1)=D AND P86(HA1)=A AND P124(HA1)=D AND P154(HA1)=D AND P195(HA1)=T AND P183(HA2)=T THEN virus=HP	0.992	125	9		IF P268(HA1)=S THEN virus=LP	1	5	1
	IF P3(SP)=K AND P7(SP)=L AND P8(SP)=L AND P11(SP)=V AND P94(HA1)=N AND P124(HA1)=D AND P154(HA1)=D AND P174(HA1)=V AND P143(HA2)=R AND P183(HA2)=T THEN virus=HP	0.992	122	8		IF P138(HA1)=I THEN virus=LP	0.591	22	2
	IF P163(HA1)=G THEN virus=HP	1	114	8		IF P138(HA1)=D THEN virus=LP	1	4	1
	IF P8(SP)=L AND P154(HA1)=N AND P155(HA1)=N AND P143(HA2)=R THEN virus=HP	0.984	126	9		IF P240(HA1)=I THEN virus=LP	1	4	1
	IF P3(SP)=K AND P7(SP)=L AND P8(SP)=L AND P11(SP)=V AND P16(SP)=S AND P45(HA1)=D AND P86(HA1)=A AND P124(HA1)=D AND P154(HA1)=D AND P143(HA2)=R AND P183(HA2)=T THEN virus=HP	0.992	119	8		IF P94(HA1)=E THEN virus=LP	1	4	1
	IF P3(SP)=K AND P8(SP)=L AND P11(SP)=V AND P16(SP)=S AND P45(HA1)=D AND P94(HA1)=N AND P124(HA1)=D AND P154(HA1)=D AND P174(HA1)=V AND P195(HA1)=T AND P183(HA2)=T THEN virus=HP	0.991	117	8		IF P96(HA1)=R THEN virus=LP	1	4	1
	IF P8(SP)=L AND P154(HA1)=N AND P155(HA1)=N AND P252(HA1)=N AND P183(HA2)=T THEN virus=HP	0.991	116	8		IF P10(SP)=L THEN virus=LP	0.667	12	1
	IF P8(SP)=L AND P16(SP)=S AND P154(HA1)=N AND P155(HA1)=N AND P252(HA1)=N THEN virus=HP	0.991	115	8		IF P240(HA1)=T THEN virus=LP	0.75	8	1
	IF P8(SP)=L AND P154(HA1)=N AND P155(HA1)=N AND P189(HA1)=R AND P252(HA1)=N THEN virus=HP	0.991	111	8		IF P156(HA1)=A AND P181(HA2)=V THEN virus=LP	0.714	7	1
	IF P16(SP)=S AND P124(HA1)=D AND P154(HA1)=N AND P155(HA1)=N AND P252(HA1)=N AND P183(HA2)=T THEN virus=HP	0.991	111	8		IF P94(HA1)=G THEN virus=LP	1	3	1
	IF P162(HA1)=I THEN virus=HP	0.991	107	7		IF P138(HA1)=A THEN virus=LP	1	3	1
	IF P8(SP)=L AND P11(SP)=V AND P154(HA1)=N AND P156(HA1)=A AND P189(HA1)=R AND P252(HA1)=N AND P183(HA2)=T THEN virus=HP	0.99	105	7
	IF P8(SP)=L AND P11(SP)=V AND P16(SP)=S AND P36(HA1)=T AND P124(HA1)=D AND P129(HA1)=S AND P154(HA1)=D AND P195(HA1)=T AND P143(HA2)=R THEN virus=HP	0.99	105	7
	IF P8(SP)=L AND P16(SP)=S AND P83(HA1)=I AND P154(HA1)=N AND P155(HA1)=N THEN virus=HP	0.99	104	7
	IF P320(HA1)=T THEN virus=HP	1	93	7
	IF P7(SP)=L AND P8(SP)=L AND P11(SP)=V AND P16(SP)=S AND P45(HA1)=D AND P71(HA1)=L AND P94(HA1)=N AND P129(HA1)=S AND P154(HA1)=D AND P143(HA2)=R THEN virus=HP	0.99	102	7
	IF P129(HA1)=? THEN virus=HP	0.942	139	9
	IF P94(HA1)=S THEN virus=HP	0.978	92	6
	IF P8(SP)=L AND P11(SP)=V AND P16(SP)=S AND P36(HA1)=T AND P71(HA1)=L AND P86(HA1)=A AND P94(HA1)=N AND P174(HA1)=V AND P207(HA2)=S THEN virus=HP	0.978	89	6
	IF P8(SP)=L AND P138(HA1)=Q AND P154(HA1)=N AND P155(HA1)=N AND P156(HA1)=A THEN virus=HP	0.986	74	5
	IF P16(SP)=S AND P138(HA1)=Q AND P140(HA1)=R AND P154(HA1)=N AND P155(HA1)=N THEN virus=HP	0.985	68	5
	IF P71(HA1)=P THEN virus=HP	1	55	4
	IF P3(SP)=K AND P7(SP)=L AND P8(SP)=L AND P71(HA1)=L AND P94(HA1)=N AND P154(HA1)=D AND P195(HA1)=T AND P143(HA2)=R AND P207(HA2)=S THEN virus=HP	0.983	60	4
	IF P195(HA1)=I THEN virus=HP	1	50	4
	IF P7(SP)=L AND P8(SP)=L AND P11(SP)=V AND P45(HA1)=D AND P154(HA1)=D AND P183(HA2)=T AND P207(HA2)=S THEN virus=HP	0.983	58	4
	IF P8(SP)=L AND P16(SP)=S AND P53(HA1)=R AND P124(HA1)=D AND P154(HA1)=N AND P155(HA1)=N AND P156(HA1)=A THEN virus=HP	0.959	73	5
	IF P16(SP)=S AND P154(HA1)=N AND P155(HA1)=N AND P156(HA1)=A AND P252(HA1)=N AND P183(HA2)=T THEN virus=HP	0.982	57	4
	IF P8(SP)=L AND P16(SP)=S AND P124(HA1)=D AND P154(HA1)=N AND P155(HA1)=N AND P156(HA1)=A AND P183(HA2)=T THEN virus=HP	0.958	71	5
	IF P8(SP)=L AND P154(HA1)=N AND P155(HA1)=N AND P156(HA1)=A AND P189(HA1)=R THEN virus=HP	0.968	62	4
	IF P8(SP)=L AND P11(SP)=V AND P16(SP)=S AND P94(HA1)=N AND P124(HA1)=D AND P154(HA1)=D AND P195(HA1)=T AND P207(HA2)=S THEN virus=HP	0.981	54	4
	IF P8(SP)=L AND P11(SP)=V AND P36(HA1)=T AND P71(HA1)=L AND P86(HA1)=A AND P154(HA1)=D AND P195(HA1)=T AND P207(HA2)=S THEN virus=HP	0.981	54	4
	IF P7(SP)=L AND P8(SP)=L AND P11(SP)=V AND P16(SP)=S AND P36(HA1)=T AND P94(HA1)=N AND P154(HA1)=D AND P174(HA1)=V AND P207(HA2)=S THEN virus=HP	0.981	53	4
	IF P8(SP)=L AND P11(SP)=V AND P16(SP)=S AND P45(HA1)=D AND P86(HA1)=A AND P154(HA1)=D AND P183(HA2)=T AND P207(HA2)=S THEN virus=HP	0.981	53	4
	IF P3(SP)=K AND P8(SP)=L AND P11(SP)=V AND P16(SP)=S AND P36(HA1)=T AND P45(HA1)=D AND P154(HA1)=D AND P195(HA1)=T AND P207(HA2)=S THEN virus=HP	0.981	52	4
	IF P8(SP)=L AND P83(HA1)=I AND P154(HA1)=N AND P155(HA1)=N AND P156(HA1)=A AND P183(HA2)=T THEN virus=HP	0.981	52	4
	IF P7(SP)=L AND P8(SP)=L AND P11(SP)=V AND P86(HA1)=A AND P94(HA1)=N AND P154(HA1)=D AND P195(HA1)=T AND P143(HA2)=R AND P207(HA2)=S THEN virus=HP	0.98	51	4
	IF P7(SP)=L AND P8(SP)=L AND P11(SP)=V AND P36(HA1)=T AND P86(HA1)=A AND P154(HA1)=D AND P143(HA2)=R AND P183(HA2)=T AND P207(HA2)=S THEN virus=HP	0.98	51	4
	IF P3(SP)=K AND P8(SP)=L AND P11(SP)=V AND P16(SP)=S AND P154(HA1)=D AND P174(HA1)=V AND P195(HA1)=T AND P183(HA2)=T AND P207(HA2)=S THEN virus=HP	0.98	51	4
	IF P8(SP)=L AND P83(HA1)=I AND P154(HA1)=N AND P162(HA1)=R AND P189(HA1)=R AND P183(HA2)=T THEN virus=HP	0.98	50	3
	IF P8(SP)=L AND P11(SP)=V AND P16(SP)=S AND P36(HA1)=T AND P45(HA1)=D AND P124(HA1)=D AND P154(HA1)=D AND P174(HA1)=V AND P195(HA1)=T AND P207(HA2)=S THEN virus=HP	0.98	50	3
	IF P7(SP)=L AND P8(SP)=L AND P11(SP)=V AND P16(SP)=S AND P45(HA1)=D AND P86(HA1)=A AND P154(HA1)=D AND P174(HA1)=V AND P195(HA1)=T AND P207(HA2)=S THEN virus=HP	0.98	50	3
	IF P8(SP)=L AND P11(SP)=V AND P16(SP)=S AND P36(HA1)=T AND P154(HA1)=D AND P143(HA2)=R AND P183(HA2)=T AND P207(HA2)=S THEN virus=HP	0.98	49	3
	IF P8(SP)=L AND P11(SP)=V AND P16(SP)=S AND P36(HA1)=T AND P45(HA1)=D AND P71(HA1)=L AND P94(HA1)=N AND P154(HA1)=D AND P207(HA2)=S THEN virus=HP	0.98	49	3
	IF P8(SP)=L AND P11(SP)=V AND P45(HA1)=D AND P71(HA1)=L AND P86(HA1)=A AND P94(HA1)=N AND P124(HA1)=D AND P154(HA1)=D AND P195(HA1)=T AND P207(HA2)=S THEN virus=HP	0.98	49	3
	IF P3(SP)=K AND P7(SP)=L AND P8(SP)=L AND P11(SP)=V AND P16(SP)=S AND P86(HA1)=A AND P94(HA1)=N AND P154(HA1)=D AND P195(HA1)=T AND P183(HA2)=T AND P207(HA2)=S THEN virus=HP	0.98	49	3
	IF P3(SP)=K AND P7(SP)=L AND P8(SP)=L AND P11(SP)=V AND P16(SP)=S AND P94(HA1)=N AND P154(HA1)=D AND P174(HA1)=V AND P195(HA1)=T AND P207(HA2)=S THEN virus=HP	0.98	49	3
	IF P8(SP)=L AND P16(SP)=S AND P83(HA1)=I AND P154(HA1)=N AND P156(HA1)=A AND P162(HA1)=R AND P183(HA2)=T THEN virus=HP	0.979	48	3
	IF P7(SP)=L AND P8(SP)=L AND P11(SP)=V AND P36(HA1)=T AND P71(HA1)=L AND P86(HA1)=A AND P94(HA1)=N AND P154(HA1)=D AND P174(HA1)=V AND P143(HA2)=R AND P207(HA2)=S THEN virus=HP	0.979	48	3
	IF P7(SP)=L AND P8(SP)=L AND P11(SP)=V AND P16(SP)=S AND P94(HA1)=N AND P154(HA1)=D AND P195(HA1)=T AND P143(HA2)=R AND P207(HA2)=S THEN virus=HP	0.979	48	3
	IF P71(HA1)=T THEN virus=HP	1	39	3
	IF P169(HA1)=R THEN virus=HP	1	39	3
	IF P8(SP)=L AND P11(SP)=V AND P16(SP)=S AND P154(HA1)=D AND P174(HA1)=V AND P143(HA2)=R AND P183(HA2)=T AND P207(HA2)=S THEN virus=HP	0.979	47	3
	IF P3(SP)=K AND P7(SP)=L AND P8(SP)=L AND P11(SP)=V AND P36(HA1)=T AND P45(HA1)=D AND P86(HA1)=A AND P124(HA1)=D AND P154(HA1)=D AND P174(HA1)=V AND P143(HA2)=R AND P207(HA2)=S THEN virus=HP	0.978	46	3
	IF P3(SP)=K AND P8(SP)=L AND P11(SP)=V AND P36(HA1)=T AND P124(HA1)=D AND P154(HA1)=D AND P174(HA1)=V AND P195(HA1)=T AND P143(HA2)=R AND P207(HA2)=S THEN virus=HP	0.978	46	3
	IF P8(SP)=L AND P11(SP)=V AND P16(SP)=S AND P36(HA1)=T AND P45(HA1)=D AND P129(HA1)=S AND P154(HA1)=D AND P174(HA1)=V AND P195(HA1)=T AND P207(HA2)=S THEN virus=HP	0.978	45	3
	IF P3(SP)=K AND P8(SP)=L AND P11(SP)=V AND P16(SP)=S AND P36(HA1)=T AND P45(HA1)=D AND P71(HA1)=L AND P86(HA1)=A AND P154(HA1)=D AND P174(HA1)=V AND P207(HA2)=S THEN virus=HP	0.978	45	3
	IF P169(HA1)=K THEN virus=HP	0.977	44	3
	IF P8(SP)=L AND P16(SP)=S AND P45(HA1)=D AND P154(HA1)=N AND P155(HA1)=N AND P156(HA1)=A AND P183(HA2)=T AND P207(HA2)=S THEN virus=HP	0.977	43	3
	IF P3(SP)=K AND P7(SP)=L AND P8(SP)=L AND P11(SP)=V AND P16(SP)=S AND P45(HA1)=D AND P71(HA1)=L AND P94(HA1)=N AND P154(HA1)=D AND P174(HA1)=V AND P207(HA2)=S THEN virus=HP	0.977	43	3
	IF P8(SP)=L AND P16(SP)=S AND P154(HA1)=N AND P156(HA1)=A AND P162(HA1)=R AND P189(HA1)=R AND P252(HA1)=N THEN virus=HP	0.976	42	3
	IF P3(SP)=K AND P8(SP)=L AND P11(SP)=V AND P36(HA1)=T AND P124(HA1)=D AND P129(HA1)=S AND P154(HA1)=D AND P143(HA2)=R AND P183(HA2)=T AND P207(HA2)=S THEN virus=HP	0.976	41	3
	IF P8(SP)=L AND P11(SP)=V AND P16(SP)=S AND P45(HA1)=D AND P94(HA1)=N AND P129(HA1)=S AND P154(HA1)=D AND P174(HA1)=V AND P195(HA1)=T AND P183(HA2)=T AND P207(HA2)=S THEN virus=HP	0.975	40	3
	IF P162(HA1)=E THEN virus=HP	0.974	39	3
	IF P3(SP)=K AND P8(SP)=L AND P11(SP)=V AND P16(SP)=S AND P124(HA1)=D AND P129(HA1)=S AND P154(HA1)=D AND P174(HA1)=V AND P143(HA2)=R AND P207(HA2)=S THEN virus=HP	0.974	39	3
	IF P124(HA1)=D AND P154(HA1)=N AND P155(HA1)=N AND P156(HA1)=A AND P309(HA1)=N AND P207(HA2)=S THEN virus=HP	0.941	51	3
	IF P124(HA1)=E THEN virus=HP	1	28	2
	IF P309(HA1)=S THEN virus=HP	1	27	2
	IF P16(SP)=S AND P124(HA1)=D AND P154(HA1)=N AND P155(HA1)=N AND P156(HA1)=A AND P162(HA1)=R AND P189(HA1)=R AND P183(HA2)=T THEN virus=HP	0.97	33	2
	IF P309(HA1)=T THEN virus=HP	1	25	2
	IF P154(HA1)=N AND P155(HA1)=N AND P162(HA1)=R AND P189(HA1)=R AND P252(HA1)=N THEN virus=HP	0.966	29	2
	IF P140(HA1)=M THEN virus=HP	1	20	1
	IF P83(HA1)=V THEN virus=HP	1	19	1
	IF P94(HA1)=T THEN virus=HP	0.958	24	2
	IF P8(SP)=L AND P154(HA1)=N AND P155(HA1)=N AND P156(HA1)=A AND P252(HA1)=N AND P207(HA2)=S THEN virus=HP	0.958	24	2
	IF P8(SP)=L AND P83(HA1)=I AND P154(HA1)=N AND P155(HA1)=N AND P156(HA1)=A AND P162(HA1)=R THEN virus=HP	0.957	23	2
	IF P156(HA1)=S THEN virus=HP	0.955	22	1
	IF P71(HA1)=N THEN virus=HP	1	14	1
	IF P11(SP)=F THEN virus=HP	1	14	1
	IF P320(HA1)=N THEN virus=HP	1	14	1
	IF P189(HA1)=Q THEN virus=HP	1	12	1
	IF P10(SP)=A THEN virus=HP	1	10	1
	IF P138(HA1)=I AND P174(HA1)=V THEN virus=HP	1	9	1
	IF P84(HA1)=D THEN virus=HP	1	9	1
	IF P155(HA1)=A THEN virus=HP	1	9	1

## Sheet: NA_full_length
	High Pathogenicity					Low Pathogenicity
	Rule	Accuracy (%)	Support	Class-Specific-Coverage		Rule	Accuracy (%)	Support	Class-Specific-Coverage
	IF P369=N THEN virus=HP	1	513	89		IF P400=N THEN virus=LP	0.935	277	87
	IF P386=G THEN virus=HP	1	418	73		IF P38=K THEN virus=LP	0.943	264	84
	IF P288=T THEN virus=HP	0.971	452	76		IF P192=V THEN virus=LP	0.957	253	82
	IF P269=D THEN virus=HP	1	364	63		IF P90=P THEN virus=LP	0.922	270	84
	IF P41=H THEN virus=HP	1	330	57		IF P73=I THEN virus=LP	0.935	245	77
	IF P100=H THEN virus=HP	1	296	52		IF P262=I THEN virus=LP	0.934	242	76
	IF P76=N THEN virus=HP	1	126	22		IF P255=L THEN virus=LP	0.93	230	72
	IF P41=R THEN virus=HP	1	122	21		IF P24=M THEN virus=LP	0.925	227	71
	IF P41=C THEN virus=HP	1	47	8		IF P14=S THEN virus=LP	0.903	237	72
	IF P42=K THEN virus=HP	1	34	6		IF P41=E THEN virus=LP	0.93	215	68
	IF P73=P THEN virus=HP	1	20	3		IF P269=S THEN virus=LP	0.91	223	69
						IF P187=K THEN virus=LP	0.915	211	65
						IF P434=T THEN virus=LP	0.941	188	60
						IF P74=E THEN virus=LP	0.923	194	60
						IF P43=S THEN virus=LP	0.913	195	60
						IF P378=K THEN virus=LP	1	72	24
						IF P82=V THEN virus=LP	0.986	73	24
						IF P81=L THEN virus=LP	0.93	71	22
						IF P434=N THEN virus=LP	0.899	79	24
						IF P24=I THEN virus=LP	1	51	17
						IF P362=L THEN virus=LP	1	51	17
						IF P369=S THEN virus=LP	0.875	80	24
						IF P82=P THEN virus=LP	0.857	84	24
						IF P187=R THEN virus=LP	0.918	61	19
						IF P20=I THEN virus=LP	0.699	136	32
						IF P174=I THEN virus=LP	1	38	13
						IF P14=N THEN virus=LP	1	37	13
						IF P450=D THEN virus=LP	0.836	61	17
						IF P73=? THEN virus=LP	0.944	36	11
						IF P81=E THEN virus=LP	0.886	44	13
						IF P39=H THEN virus=LP	0.902	41	12
						IF P82=K THEN virus=LP	1	28	9
						IF P434=A THEN virus=LP	0.895	38	11
						IF P81=V THEN virus=LP	0.762	63	16
						IF P43=P THEN virus=LP	0.838	37	10
						IF P82=I THEN virus=LP	1	20	7
						IF P76=Q THEN virus=LP	0.821	39	11
						IF P418=M THEN virus=LP	0.816	38	10
						IF P43=N THEN virus=LP	0.784	37	10
						IF P288=M THEN virus=LP	0.778	36	9
						IF P42=Y THEN virus=LP	1	14	5
						IF P82=? THEN virus=LP	0.895	19	6
						IF P14=A THEN virus=LP	1	12	4
						IF P285=S THEN virus=LP	0.714	35	8
						IF P45=T THEN virus=LP	0.792	24	6
						IF P187=N THEN virus=LP	1	11	4
						IF P23=V THEN virus=LP	0.842	19	5
						IF P240=I THEN virus=LP	0.76	25	6
						IF P43=R THEN virus=LP	1	10	3
						IF P73=V THEN virus=LP	1	10	3
						IF P81=T THEN virus=LP	0.667	39	9
						IF P468=L THEN virus=LP	1	9	3
						IF P41=D THEN virus=LP	1	9	3
						IF P412=I THEN virus=LP	1	9	3
						IF P434=D THEN virus=LP	1	9	3
						IF P39=S THEN virus=LP	0.739	23	6
						IF P41=Y THEN virus=LP	0.778	18	5
						IF P42=H THEN virus=LP	0.846	13	4

## Sheet: M1
	High Pathogenicity					Low Pathogenicity
	Rule	Accuracy	Support	Class-Specific-Coverage		Rule	Accuracy	Support	Class-Specific-Coverage (%)
	IF P166=A THEN virus=HP	0.994	159	91		IF P166=V AND P232=D THEN virus=LP	0.841	69	95
	IF P232=N THEN virus=HP	1	153	88		IF P232=D THEN virus=LP	0.744	82	100
	IF P224=N THEN virus=HP	0.993	144	82		IF P166=V THEN virus=LP	0.795	73	95
	IF P121=T AND P168=I THEN virus=HP	1	127	73		IF P101=R THEN virus=LP	0.815	65	87
	IF P27=K THEN virus=HP	0.991	111	63		IF P15=V AND P121=T AND P167=T AND P230=K THEN virus=LP	0.66	50	54
	IF P168=I THEN virus=HP	0.962	132	73		IF P224=S AND P230=R THEN virus=LP	0.706	17	20
	IF P59=M THEN virus=HP	1	33	19		IF P121=A THEN virus=LP	0.733	15	18
						IF P15=I AND P224=S THEN virus=LP	0.632	19	20

## Sheet: M2
	High Pathogenicity					Low Pathogenicity
	Rule	Accuracy	Support	Class-Specific-Coverage(%)		Rule	Accuracy	Support	Class-Specific-Coverage(%)
	IF P14=E THEN virus=HP	0.983	172	85		IF P14=G AND P66=E THEN virus=LP	0.802	86	96
	IF P66=A THEN virus=HP	1	60	30		IF P14=G AND P28=I THEN virus=LP	0.833	66	76
						IF P14=G AND P18=K THEN virus=LP	0.806	67	75
						IF P28=I AND P82=S THEN virus=LP	0.797	64	71
						IF P18=K AND P28=I THEN virus=LP	0.804	56	63
						IF P14=G AND P27=I THEN virus=LP	1	11	15
						IF P13=N AND P28=I AND P55=F AND P66=E THEN virus=LP	0.923	13	17
						IF P28=I AND P55=F AND P66=E THEN virus=LP	0.867	15	18
						IF P10=P AND P13=N AND P14=G AND P55=F THEN virus=LP	0.917	12	15
						IF P27=I THEN virus=LP	0.917	12	15
						IF P13=N AND P28=I AND P55=F THEN virus=LP	0.857	14	17
						IF P13=N AND P18=K AND P55=F AND P66=E THEN virus=LP	0.857	14	17
						IF P18=K AND P55=F AND P66=E THEN virus=LP	0.813	16	18
						IF P28=I AND P55=F THEN virus=LP	0.813	16	18
						IF P18=K AND P55=F THEN virus=LP	0.765	17	18
						IF P14=G AND P18=R AND P31=S THEN virus=LP	0.652	23	21
						IF P89=V THEN virus=LP	1	7	10
						IF P11=I AND P14=G THEN virus=LP	1	7	10
						IF P13=N AND P14=G AND P55=F THEN virus=LP	0.684	19	18
						IF P14=G AND P55=F THEN virus=LP	0.636	22	19
						IF P55=F AND P82=S THEN virus=LP	0.619	21	18

## Sheet: NS1
	High Pathogenicity					Low Pathogenicity
	Rule	Accuracy	Support	Class-Specific-Coverage(%)		Rule	Accuracy	Support	Class-Specific-Coverage(%)
	IF P22=F AND P48=N THEN virus=HP	0.997	355	79		IF P208=P AND P212=K THEN virus=LP	0.845	148	76
	IF P48=N THEN virus=HP	0.984	374	82		IF P82=S AND P113=R AND P166=D THEN virus=LP	0.885	96	52
	IF P207=L THEN virus=HP	0.997	347	77		IF P22=F AND P82=S AND P89=T AND P113=R THEN virus=LP	0.876	97	52
	IF P59=R AND P212=N THEN virus=HP	1	271	61		IF P93=I THEN virus=LP	0.961	76	45
	IF P212=N THEN virus=HP	0.977	301	66		IF P55=E AND P73=S AND P82=S AND P89=T AND P113=R THEN virus=LP	0.891	92	50
	IF P166=G THEN virus=HP	1	198	44		IF P48=S AND P73=S AND P82=S AND P166=D THEN virus=LP	0.86	100	52
	IF P192=I THEN virus=HP	0.991	109	24		IF P48=S AND P82=S AND P166=D THEN virus=LP	0.853	102	53
	IF P81=T THEN virus=HP	0.951	144	31		IF P82=S AND P107=A AND P113=R THEN virus=LP	0.859	99	52
	IF P166=N THEN virus=HP	1	90	20		IF P73=S AND P82=S AND P113=R THEN virus=LP	0.859	99	52
	IF P70=D THEN virus=HP	1	57	13		IF P82=S AND P113=R THEN virus=LP	0.851	101	52
	IF P107=V THEN virus=HP	0.98	51	11		IF P27=M AND P48=S THEN virus=LP	0.878	90	48
	IF P166=S THEN virus=HP	0.979	47	10		IF P82=S AND P212=K THEN virus=LP	0.819	105	52
						IF P27=M THEN virus=LP	0.83	100	51
						IF P192=N THEN virus=LP	0.856	90	47
						IF P96=E THEN virus=LP	0.848	92	48
						IF P206=G THEN virus=LP	0.862	87	46
						IF P112=V THEN virus=LP	0.862	87	46
						IF P67=D THEN virus=LP	0.878	82	44
						IF P140=V THEN virus=LP	0.852	88	46
						IF P23=S THEN virus=LP	0.851	87	45
						IF P85=I THEN virus=LP	0.866	82	43
						IF P48=S AND P55=E AND P73=S AND P89=T AND P166=D AND P208=P THEN virus=LP	0.904	73	40
						IF P48=S AND P122=N THEN virus=LP	0.786	103	49
						IF P113=R AND P122=N THEN virus=LP	0.798	99	48
						IF P216=Y THEN virus=LP	0.864	81	43
						IF P55=E AND P71=E AND P73=S AND P166=D AND P192=T AND P202=N THEN virus=LP	0.864	81	43
						IF P6=I THEN virus=LP	0.855	83	43
						IF P48=S AND P166=D THEN virus=LP	0.744	117	53
						IF P48=S AND P202=N THEN virus=LP	0.744	117	53
						IF P63=K THEN virus=LP	0.847	85	44
						IF P73=S AND P109=S AND P122=N AND P202=N THEN virus=LP	0.802	96	47
						IF P55=E AND P73=S AND P122=N AND P202=N THEN virus=LP	0.809	94	46
						IF P70=K THEN virus=LP	0.83	88	45
						IF P107=A AND P113=R THEN virus=LP	0.746	114	52
						IF P113=R AND P166=D THEN virus=LP	0.746	114	52
						IF P122=N AND P212=K THEN virus=LP	0.777	103	49
						IF P202=N AND P212=K THEN virus=LP	0.731	119	53
						IF P48=S AND P82=S AND P192=T THEN virus=LP	0.8	95	46
						IF P106=I THEN virus=LP	0.852	81	42
						IF P122=N AND P202=N THEN virus=LP	0.769	104	49
						IF P48=S AND P107=A THEN virus=LP	0.729	118	52
						IF P25=R THEN virus=LP	0.796	93	45
						IF P48=S AND P221=V THEN virus=LP	0.857	77	40
						IF P193=I AND P212=K THEN virus=LP	0.848	79	41
						IF P201=R THEN virus=LP	0.865	74	39
						IF P113=R THEN virus=LP	0.685	127	53
						IF P89=T AND P166=D AND P202=N AND P208=P THEN virus=LP	0.81	84	41
						IF P212=K AND P221=I THEN virus=LP	0.75	100	46
						IF P166=D AND P202=N AND P208=P THEN virus=LP	0.8	85	41
						IF P44=K THEN virus=LP	0.743	101	46
						IF P113=K AND P212=K THEN virus=LP	0.791	86	41
						IF P221=V THEN virus=LP	0.791	86	41
						IF P158=I THEN virus=LP	0.845	71	37
						IF P60=E THEN virus=LP	0.733	101	45
						IF P111=M THEN virus=LP	0.843	70	36
						IF P122=N AND P166=D AND P192=T THEN virus=LP	0.705	105	45
						IF P199=G THEN virus=LP	0.698	106	45
						IF P82=S AND P106=V AND P192=T AND P202=N THEN virus=LP	0.726	95	42
						IF P48=S AND P55=E AND P192=T AND P208=P THEN virus=LP	0.797	74	36
						IF P200=V THEN virus=LP	0.956	45	26
						IF P202=D AND P212=K THEN virus=LP	0.747	87	40
						IF P82=S AND P89=T AND P106=V AND P122=N AND P192=T THEN virus=LP	0.708	96	41
						IF P55=E AND P82=S AND P192=T AND P202=N AND P208=P THEN virus=LP	0.766	77	36
						IF P48=S AND P113=K THEN virus=LP	0.621	116	44
						IF P200=I THEN virus=LP	0.711	45	20
						IF P201=C THEN virus=LP	1	14	9
						IF P122=K THEN virus=LP	1	11	7
						IF P122=N AND P208=S THEN virus=LP	0.8	20	10
						IF P48=S AND P208=S THEN virus=LP	0.566	53	18
						IF P111=I THEN virus=LP	0.857	14	7
						IF P76=I THEN virus=LP	1	9	5
						IF P48=S AND P81=V THEN virus=LP	1	9	5
						IF P192=A AND P202=N THEN virus=LP	1	9	5
						IF P208=S THEN virus=LP	0.508	63	20
						IF P192=A AND P212=K THEN virus=LP	1	8	5
						IF P48=S AND P192=A THEN virus=LP	1	8	5
						IF P48=S AND P200=G THEN virus=LP	1	8	5
						IF P59=I THEN virus=LP	0.9	10	5

## Sheet: NS2
	High Pathogenicity					Low Pathogenicity
	Rule	Accuracy	Support	Class-Specific-Coverage(%)		Rule	Accuracy	Support	Class-Specific-Coverage(%)
	IF P22=A THEN virus=HP	1	167	77		IF P49=V AND P60=S THEN virus=LP	0.818	44	64
	IF P6=V AND P60=I THEN virus=HP	1	160	74		IF P60=S AND P115=T THEN virus=LP	0.755	49	66
	IF P115=A THEN virus=HP	1	120	56		IF P60=S THEN virus=LP	0.74	50	66
	IF P14=V THEN virus=HP	1	119	55		IF P6=I AND P49=V THEN virus=LP	0.913	23	37
	IF P36=G THEN virus=HP	1	58	27		IF P100=L THEN virus=LP	0.821	28	41
	IF P83=I THEN virus=HP	1	32	15		IF P40=I THEN virus=LP	0.815	27	39
						IF P6=I THEN virus=LP	0.808	26	38
						IF P64=T THEN virus=LP	0.833	24	36
						IF P22=E THEN virus=LP	0.706	34	43
						IF P48=S THEN virus=LP	0.733	30	39
						IF P60=N THEN virus=LP	0.517	29	27
						IF P22=G AND P89=V THEN virus=LP	0.875	8	13
						IF P67=D THEN virus=LP	0.727	11	14
						IF P89=V THEN virus=LP	0.667	12	14

## Sheet: NP
	High Pathogenicity					Low Pathogenicity
	Rule	Accuracy	Support	Class-Specific-Coverage(%)		Rule	Accuracy	Support	Class-Specific-Coverage(%)
	IF P377=N AND P482=N THEN virus=HP	0.996	231	73		IF P77=K AND P353=V AND P377=S THEN virus=LP	0.821	112	74
	IF P34=S AND P377=N THEN virus=HP	1	220	70		IF P450=N THEN virus=LP	0.825	97	64
	IF P34=S AND P482=N THEN virus=HP	1	217	69		IF P105=M THEN virus=LP	0.752	101	61
	IF P77=R AND P482=N THEN virus=HP	0.996	223	70		IF P105=V AND P353=V AND P377=S AND P397=N AND P482=S THEN virus=LP	0.861	36	25
	IF P77=R AND P377=N THEN virus=HP	0.995	222	70		IF P34=G AND P105=V AND P353=V AND P377=S AND P397=N THEN virus=LP	0.861	36	25
	IF P34=S THEN virus=HP	0.983	234	73		IF P34=G AND P105=V AND P353=V AND P377=S THEN virus=LP	0.838	37	25
	IF P373=A AND P450=S THEN virus=HP	1	193	61		IF P105=V AND P353=V AND P377=S AND P433=T THEN virus=LP	0.8	40	26
	IF P373=A AND P377=N THEN virus=HP	1	186	59		IF P105=V AND P353=V AND P377=S AND P397=N THEN virus=LP	0.767	43	26
	IF P33=I THEN virus=HP	0.986	73	23		IF P105=V AND P353=V AND P377=S THEN virus=LP	0.75	44	26
	IF P408=I THEN virus=HP	1	64	20		IF P34=G AND P105=V AND P353=V AND P482=S THEN virus=LP	0.714	42	24
	IF P397=S THEN virus=HP	0.971	34	10		IF P77=K AND P105=V AND P377=S AND P433=T THEN virus=LP	0.681	47	26
	IF P10=H THEN virus=HP	1	25	8		IF P77=K AND P377=S AND P433=T AND P450=S THEN virus=LP	0.621	58	29
	IF P353=A THEN virus=HP	1	25	8		IF P77=K AND P105=V AND P353=V AND P482=S THEN virus=LP	0.676	37	20
						IF P77=K AND P105=V AND P353=V AND P373=T THEN virus=LP	0.686	35	19
						IF P34=G AND P105=V AND P377=S AND P397=N THEN virus=LP	0.552	67	30
						IF P34=G AND P105=V AND P377=S THEN virus=LP	0.544	68	30
						IF P77=K AND P105=V AND P377=S THEN virus=LP	0.561	57	26
						IF P105=V AND P377=S THEN virus=LP	0.5	78	31
						IF P353=V AND P374=I THEN virus=LP	1	9	7
						IF P34=G AND P77=R AND P397=N AND P482=S THEN virus=LP	0.607	28	14
						IF P77=K AND P377=S AND P482=N THEN virus=LP	0.818	11	7
						IF P374=I THEN virus=LP	0.818	11	7

## Sheet: PA
	High Pathogenicity					Low Pathogenicity
	Rule	Accuracy	Support	Class-Specific-Coverage(%)		Rule	Accuracy	Support	Class-Specific-Coverage(%)
	IF P129=T THEN virus=HP	1	251	51		IF P129=I AND P269=K THEN virus=LP	0.978	93	35
	IF P58=S THEN virus=HP	1	248	51		IF P58=G AND P269=K THEN virus=LP	0.958	95	35
	IF P204=K THEN virus=HP	1	231	47		IF P58=G AND P101=E AND P129=I AND P391=R THEN virus=LP	1	78	30
	IF P337=T THEN virus=HP	1	136	28		IF P348=L THEN virus=LP	0.988	82	31
	IF P261=M THEN virus=HP	0.991	111	22		IF P388=G AND P391=K THEN virus=LP	1	69	26
	IF P614=T THEN virus=HP	1	78	16		IF P101=D AND P237=E AND P337=A AND P353=K AND P631=G THEN virus=LP	0.916	83	29
	IF P27=N THEN virus=HP	0.985	68	14		IF P101=D AND P237=E AND P353=K AND P631=G THEN virus=LP	0.905	84	29
	IF P323=V AND P348=I AND P388=S AND P391=K AND P400=P THEN virus=HP	0.962	79	16		IF P101=D AND P142=K AND P237=E AND P259=P AND P631=G THEN virus=LP	0.895	86	29
	IF P61=M THEN virus=HP	1	55	11		IF P101=D AND P237=E AND P259=P AND P631=G THEN virus=LP	0.885	87	29
	IF P13=T THEN virus=HP	1	44	9		IF P142=K AND P400=Q THEN virus=LP	1	56	21
	IF P352=D THEN virus=HP	1	35	7		IF P61=I AND P101=D AND P142=K AND P353=K AND P631=G THEN virus=LP	0.874	87	29
	IF P323=A THEN virus=HP	0.976	42	8		IF P626=R THEN virus=LP	0.954	65	24
	IF P322=V THEN virus=HP	0.956	45	9		IF P388=G THEN virus=LP	0.908	76	26
	IF P544=R THEN virus=HP	1	28	6		IF P400=Q THEN virus=LP	0.982	57	21
	IF P63=A THEN virus=HP	0.969	32	6		IF P61=I AND P101=D AND P353=K AND P631=G THEN virus=LP	0.864	88	29
	IF P142=R THEN virus=HP	0.969	32	6		IF P61=I AND P101=D AND P142=K AND P259=P AND P631=G THEN virus=LP	0.856	90	29
	IF P20=T THEN virus=HP	0.944	36	7		IF P269=K AND P391=K THEN virus=LP	0.811	106	33
	IF P27=S THEN virus=HP	1	22	4		IF P323=I AND P716=K THEN virus=LP	0.875	80	27
	IF P259=Q THEN virus=HP	1	20	4		IF P101=D AND P237=E AND P241=C AND P631=G THEN virus=LP	0.851	87	28
	IF P241=Y THEN virus=HP	0.962	26	5		IF P58=G AND P101=E AND P391=R THEN virus=LP	0.83	94	30
	IF P401=K THEN virus=HP	0.935	31	6		IF P269=K THEN virus=LP	0.765	119	35
						IF P101=D AND P142=K AND P261=L AND P353=K AND P631=G THEN virus=LP	0.824	91	29
						IF P101=D AND P142=K AND P323=V AND P353=K AND P631=G THEN virus=LP	0.899	69	24
						IF P101=E AND P129=I AND P391=R THEN virus=LP	0.804	97	30
						IF P101=D AND P261=L AND P353=K AND P631=G THEN virus=LP	0.815	92	29
						IF P101=D AND P323=V AND P353=K AND P631=G THEN virus=LP	0.886	70	24
						IF P101=D AND P142=K AND P261=L AND P353=K THEN virus=LP	0.798	94	29
						IF P63=V AND P101=D AND P261=L AND P353=K THEN virus=LP	0.798	94	29
						IF P101=D AND P261=L AND P323=V AND P353=K THEN virus=LP	0.871	70	23
						IF P101=D AND P261=L AND P353=K THEN virus=LP	0.789	95	29
						IF P58=G AND P101=E AND P400=S THEN virus=LP	0.915	59	21
						IF P101=D AND P259=P AND P261=L THEN virus=LP	0.776	98	29
						IF P101=D AND P142=K AND P237=E AND P631=G THEN virus=LP	0.748	103	29
						IF P101=D AND P237=E AND P631=G THEN virus=LP	0.733	105	29
						IF P61=I AND P101=D AND P142=K AND P631=G THEN virus=LP	0.72	107	29
						IF P101=D AND P237=E AND P261=L THEN virus=LP	0.71	107	29
						IF P101=E AND P323=I THEN virus=LP	0.756	86	25
						IF P545=V THEN virus=LP	0.93	43	15
						IF P323=I THEN virus=LP	0.681	116	30
						IF P101=D AND P142=K AND P261=L AND P323=V AND P631=G THEN virus=LP	0.721	86	24
						IF P101=D AND P323=V AND P337=A AND P631=G THEN virus=LP	0.716	88	24
						IF P101=D AND P142=K AND P323=V AND P631=G THEN virus=LP	0.708	89	24
						IF P63=V AND P101=D AND P261=L THEN virus=LP	0.652	115	29
						IF P101=D AND P323=V AND P631=G THEN virus=LP	0.692	91	24
						IF P272=E THEN virus=LP	0.722	79	22
						IF P101=D AND P142=K AND P261=L AND P323=V THEN virus=LP	0.697	89	24
						IF P101=E AND P129=I AND P400=S THEN virus=LP	0.726	73	20
						IF P101=D AND P400=P AND P631=G THEN virus=LP	0.963	27	10
						IF P101=D AND P261=L AND P400=P THEN virus=LP	0.929	28	10
						IF P101=E AND P129=I AND P432=I THEN virus=LP	0.923	26	9
						IF P129=I AND P432=I THEN virus=LP	0.767	43	12
						IF P204=R AND P432=I THEN virus=LP	0.739	46	13
						IF P387=I AND P400=P THEN virus=LP	0.909	22	7
						IF P58=G AND P432=I THEN virus=LP	0.723	47	13
						IF P350=S THEN virus=LP	0.846	26	8
						IF P118=V THEN virus=LP	0.889	18	6
						IF P101=E AND P432=I THEN virus=LP	0.735	34	9
						IF P432=I THEN virus=LP	0.654	52	13
						IF P618=K THEN virus=LP	1	8	3

## Sheet: PB1
	High Pathogenicity					Low Pathogenicity
	Rule	Accuracy	Support	Class-Specific-Coverage(%)		Rule	Accuracy	Support	Class-Specific-Coverage(%)
	IF P113=I AND P149=I THEN virus=HP	1	342	80		IF P14=A AND P113=V AND P154=G AND P384=S THEN virus=LP	0.904	229	83
	IF P14=V AND P113=I THEN virus=HP	1	337	78		IF P113=V AND P375=S AND P383=E AND P694=N THEN virus=LP	0.981	103	41
	IF P149=I THEN virus=HP	0.991	350	81		IF P113=V AND P375=S AND P694=N THEN virus=LP	0.972	106	41
	IF P113=I AND P386=K THEN virus=HP	1	331	77		IF P177=E AND P375=S THEN virus=LP	0.932	117	44
	IF P14=V THEN virus=HP	0.989	348	80		IF P97=E AND P375=S AND P694=N THEN virus=LP	0.946	111	42
	IF P384=L THEN virus=HP	0.993	301	70		IF P113=V AND P375=S THEN virus=LP	0.93	115	43
	IF P59=T AND P113=I AND P215=K THEN virus=HP	1	227	53		IF P97=E AND P375=S THEN virus=LP	0.908	120	44
	IF P113=I AND P215=K THEN virus=HP	0.991	229	53		IF P113=V AND P215=R AND P375=N AND P384=S AND P387=K THEN virus=LP	0.913	115	42
	IF P644=I THEN virus=HP	0.991	107	25		IF P14=A AND P113=V AND P375=N AND P384=S THEN virus=LP	0.835	139	47
	IF P756=P THEN virus=HP	1	97	23		IF P14=A AND P215=R AND P375=N THEN virus=LP	0.852	128	44
	IF P353=R THEN virus=HP	1	92	21		IF P375=S AND P694=N THEN virus=LP	0.849	126	43
	IF P182=I THEN virus=HP	0.977	43	10		IF P375=S THEN virus=LP	0.816	136	45
	IF P609=A THEN virus=HP	1	30	7		IF P59=S THEN virus=LP	1	58	23
	IF P104=G THEN virus=HP	1	27	6		IF P113=V AND P386=K THEN virus=LP	1	40	16
	IF P113=I AND P430=K THEN virus=HP	1	26	6		IF P113=V AND P384=S AND P430=K THEN virus=LP	0.938	48	18
	IF P54=E THEN virus=HP	1	23	5		IF P113=V AND P430=K THEN virus=LP	0.922	51	19
	IF P64=L THEN virus=HP	1	22	5		IF P76=D AND P113=V AND P215=K THEN virus=LP	0.902	51	18
	IF P654=A THEN virus=HP	1	21	5		IF P14=A AND P430=K THEN virus=LP	0.852	54	18
	IF P384=I THEN virus=HP	1	20	5		IF P14=A AND P375=N AND P694=S THEN virus=LP	0.967	30	12
	IF P527=I THEN virus=HP	0.96	25	6		IF P113=V AND P375=N AND P694=S THEN virus=LP	0.967	30	12
	IF P59=T AND P177=G THEN virus=HP	1	18	4		IF P113=V AND P215=K THEN virus=LP	0.767	60	18
						IF P375=N AND P694=S THEN virus=LP	0.882	34	12
						IF P113=V AND P694=S THEN virus=LP	0.846	39	13
						IF P384=S AND P430=K THEN virus=LP	0.738	61	18
						IF P14=A AND P694=S THEN virus=LP	0.825	40	13
						IF P694=S THEN virus=LP	0.773	44	14
						IF P592=A THEN virus=LP	1	16	6
						IF P54=R AND P215=R THEN virus=LP	1	16	6
						IF P54=K AND P113=V AND P154=G AND P177=E AND P215=R AND P216=S AND P375=N AND P384=S AND P386=R AND P430=R AND P618=E AND P694=N THEN virus=LP	0.828	29	10
						IF P54=K AND P76=D AND P113=V AND P154=G AND P215=R AND P216=S AND P375=N AND P384=S AND P386=R AND P430=R AND P654=S AND P694=N THEN virus=LP	0.821	28	9
						IF P113=V AND P154=S THEN virus=LP	0.941	17	6
						IF P54=R AND P430=K THEN virus=LP	1	12	5
						IF P54=K AND P76=D AND P113=V AND P154=G AND P177=E AND P215=R AND P216=S AND P375=N AND P386=R AND P430=R AND P609=V AND P654=S AND P694=N THEN virus=LP	0.778	27	8
						IF P14=A AND P154=S THEN virus=LP	0.882	17	6
						IF P54=R AND P113=V THEN virus=LP	0.81	21	7
						IF P14=A AND P375=T THEN virus=LP	1	10	4
						IF P154=S THEN virus=LP	0.8	20	6
						IF P587=T THEN virus=LP	1	9	4
						IF P14=A AND P383=D THEN virus=LP	0.917	12	4
						IF P76=D AND P113=V AND P154=G AND P177=E AND P215=R AND P216=S AND P375=N AND P386=R AND P430=R AND P592=S AND P694=N THEN virus=LP	0.731	26	8
						IF P54=K AND P76=D AND P113=V AND P154=G AND P177=E AND P215=R AND P375=N AND P384=S AND P386=R AND P430=R AND P654=S AND P694=N THEN virus=LP	0.676	34	9
						IF P54=K AND P76=D AND P113=V AND P154=G AND P215=R AND P375=N AND P384=S AND P386=R AND P430=R AND P618=E AND P654=S AND P694=N THEN virus=LP	0.676	34	9
						IF P54=K AND P76=D AND P113=V AND P154=G AND P215=R AND P216=S AND P375=N AND P386=R AND P430=R AND P592=S AND P609=V AND P694=N THEN virus=LP	0.739	23	7
						IF P113=V AND P383=D THEN virus=LP	0.909	11	4
						IF P75=V AND P113=V THEN virus=LP	0.909	11	4
						IF P54=K AND P113=V AND P154=G AND P215=R AND P216=S AND P375=N AND P386=R AND P430=R AND P592=S AND P694=N THEN virus=LP	0.704	27	8
						IF P154=D AND P215=R THEN virus=LP	1	8	3

## Sheet: PB1-F2
	High Pathogenicity					Low Pathogenicity
	Rule	Accuracy	Support	Class-Specific-Coverage(%)		Rule	Accuracy	Support	Class-Specific-Coverage(%)
	IF P57=Y THEN virus=HP	0.977	130	85		IF P48=Q THEN virus=LP	0.845	142	92
	IF P48=P THEN virus=HP	0.975	120	78		IF P50=D THEN virus=LP	0.853	136	89
	IF P37=R AND P50=G THEN virus=HP	0.986	74	49		IF P57=S THEN virus=LP	0.938	65	46
	IF P43=L AND P50=V THEN virus=HP	1	38	25		IF P23=N AND P45=T THEN virus=LP	0.964	55	40
	IF P50=V THEN virus=HP	0.936	47	29		IF P16=I AND P70=E THEN virus=LP	0.946	56	40
	IF P74=I THEN virus=HP	0.938	32	20		IF P35=L THEN virus=LP	0.941	51	36
						IF P58=L THEN virus=LP	0.976	41	30
						IF P3=R AND P4=E THEN virus=LP	0.972	36	26
						IF P23=N AND P54=R THEN virus=LP	0.968	31	23
						IF P12=L THEN virus=LP	0.96	25	18
						IF P16=I AND P29=K THEN virus=LP	0.837	43	27
						IF P29=K THEN virus=LP	0.792	53	32
						IF P49=A THEN virus=LP	0.73	74	41
						IF P3=R THEN virus=LP	0.833	42	26
						IF P4=E AND P33=L THEN virus=LP	1	19	14
						IF P56=A THEN virus=LP	0.825	40	25
						IF P54=R THEN virus=LP	0.734	64	36
						IF P2=E AND P33=L THEN virus=LP	0.95	20	14
						IF P57=F THEN virus=LP	1	15	11
						IF P78=R THEN virus=LP	0.944	18	13
						IF P31=G THEN virus=LP	1	13	10
						IF P90=S THEN virus=LP	0.9	20	13
						IF P33=L THEN virus=LP	0.864	22	14
						IF P83=S THEN virus=LP	0.857	21	13
						IF P60=L THEN virus=LP	1	11	8
						IF P52=P THEN virus=LP	1	10	7

[truncated: 2 more sheets: PB2, NA_stalk_deleted]
